# Supplementary material for: CDX2- and PAX8-Expressing Subtypes in Female Urethral Adenocarcinoma: Pathogenesis Insights through Immunohistochemical and Morphological Analyses
Source: Diagnostics (Basel). 2023 Jul 19;13(14):2408. doi: 10.3390/diagnostics13142408 (PMC10377779; doi:10.3390/diagnostics13142408)
Supplement: Supplementary file 1 [file diagnostics-13-02408-s001.zip]

Archive with 1 entries (1 files):
- diagnostics-2427557-supplementary.pdf
